# Supplementary material for: A vesicular stomatitis virus-based prime-boost vaccination strategy induces potent and protective neutralizing antibodies against SARS-CoV-2
Source: PLoS Pathog. 2021 Dec 16;17(12):e1010092. doi: 10.1371/journal.ppat.1010092 (PMC8675757; doi:10.1371/journal.ppat.1010092)
Supplement: S1 Data — (XLSX) [file ppat.1010092.s019.xlsx]

## Sheet: Fig 5B
		G1-VSV-Mock					G2-SF					G3-mspSFgtc					G4-S1					G5-mspS1gtc					G6-mspRBD+E					G7-mspRBDgtc+Egtc
	Day 13	1	1	1	1	1	1633.89	8	1144.4	218.7	3728.96	957.75	572.91	222.77	831.9	2678.04	40.58	8	8	8	566.66	8	8	8	117.81	8	8	8	8	173.48	8	95.95	40.59	8	8	8
	Day 27	1	1	1	1	1	12384.2	6548.89	81697.2	86535.4	33101.2	75624.1	577096	138392	173207	64903.3	920.2	121.06	8	95.17	219.33	5308.53	179.41	448.29	2097.24	8	341.05	57.4	91.92	89.29	1226.06	3115.11	27813.3	901.86	382.6	800.4

## Sheet: Fig 5C
		G1-VSV-Mock					G2-SF					G3-mspSFgtc					G4-S1					G5-mspS1gtc					G6-mspRBD+E					G7-mspRBDgtc+Egtc
	Day 13	1	1	1	1	1	5610.12	6880.51	2640.86	4523.59	1771.93	1995.07	11413.9	13992	3922.37	9165.2	8	35.16	8	8	8	56.56	152.41	264.93	4255.03	96.4	8	43.67	8	8	8	522.38	210.03	107.61	30.11	86.16
	Day 27	1	1	1	1	1	124218	82861.5	48655.8	81727.9	649068	240614	399520	1887051	369387	782688	453.48	225.1	701.01	426.28	149.88	38088.3	1646.57	38412.2	477693	6361.86	256.48	37.03	596.63	106.26	220.26	17804	29608.6	30979.5	4558.03	37672.2

## Sheet: Fig 6A
		G1 rVSV					G2-SF					G3-msp-SF-Gtc					G4-S1					G5-msp-S1-Gtc					G6-msp-RBD+E					G7-msp-RBD-Gtc+E-Gtc
	5X107						15	15	25	10	15	90	20	30	25	35	10	10	30	25	25	20	15	15	10	10	80	15	30	70	105	10	10	5	10	10
	5X108	15	5	5	5	10	32.5	47.5	15	30	57.5	95	175	55	10	25	10	10	10	20	20	20	15	15	10	10	50	45	50	25	30	80	60	55	15	20

## Sheet: Fig 6B
		G1 rVSV					G2-SF					G3-msp-SF-Gtc					G4-S1					G5-msp-S1-Gtc					G6-msp-RBD+E					G7-msp-RBD-Gtc+E-Gtc
	5X107						10	10	15	15	15	10	10	10	5	10	10	10	15	10	10	10	10	25	10	10	10	30	10	10	10	15	10	5	5	10
	5X108	15	5	15	10	10	10	7.5	7.5	25	15	10	15	10	10	15	10	10	15	10	10	5	5	10	15	10	10	15	15	10	15	25	5	10	20	5

## Sheet: Fig 7
		G1-VSV-Mock					G2-Ind-Ind (5X108 PFU)					G3-Ind-NJ (5X108 PFU)					G4-Ind-NJ (5X107 PFU)
	Day 13	1	1	1	1	1	13092	11441.6	11274.7	12370.6	13935.7	19380.1	18830.3	14076.7	16989.8	16633.4	3917.49	3722.68	8331.5	7478.41	6135.21
	Day 27	1	1	1	1	1	334576	274203	670548	634131	848534	822800	1156226	943391	349155	811138	168578	432130	356506	247309	165973

## Sheet: Fig 8
		G1-rVSVInd/rVSVNJ-Mock					G2-rVSVInd-msp-SF-Gtc/rVSVInd-msp-SF-Gtc (5X108 PFU)					G3-rVSVInd-msp-SF-Gtc/rVSVNJ-msp-SF-Gtc (5X108 PFU)					G4-rVSVInd-msp-SF-Gtc/rVSVNJ-msp-SF-Gtc (5X107 PFU)
	Day 13	20	20	10	10	20	160	160	160	240	160	320	480	80	160	120	160	120	80	60	40
	Day 27	20	40	20	20	20	40960	10240	10240	20480	5120	10240	30720	10240	5120	15360	10240	10240	640	1920	1920

## Sheet: Fig 9A
		G1-rVSVInd/rVSVNJ-Mock					G2-rVSVInd-msp-SF-Gtc/rVSVInd-msp-SF-Gtc (5X108PFU)					G2-rVSVInd-msp-SF-Gtc/rVSVNJ-msp-SF-Gtc (5X108PFU)					G4-rVSVInd-msp-SF-Gtc/rVSVNJ-msp-SF-Gtc (5X107PFU)					W/O SRAS-CoV-2
	0	100	100	100	100	100	100	100	100	100	100	100	100	100	100	100	100	100	100	100	100	100	100	100	100	100
	1	101.7	98.7	101.4	100.1	97.9	96.6	98.3	98.8	97.5	98.9	95.4	99.7	101	98.8	101.2	99.8	99.9	97.1	98.3	94.2	98.3	102.1	97.1	99.7	98.2
	2	100.8	99.4	101.6	100.3	96.3	92.8	99.1	97.3	100	98.1	95.4	98.3	100.8	96.8	101.6	101.6	104.2	95.8	98.2	94.6	99.8	104.7	94.4	98.5	98.6
	3	103.8	100	99.3	98.9	98	91.4	98.3	98.9	100.7	99	97.1	99.5	103.4	98.6	101.6	100.9	104.3	95.9	101.1	98.3	102.1	106.9	91.7	102.4	99.2
	4	102.6	97.9	88.1	86.4	83.1	90.8	98.2	100.7	100.8	102.6	98.3	102.9	104.4	100.7	96.5	99.4	105.1	95.2	103.6	98.5	102.3	105.8	91.2	103	97.9
	5	105	98.5	82.1	83.1	75.2	93.2	101.4	103.3	100.1	101.6	97.4	108	105.3	103.2	98.3	103.5	107.8	97.9	104	99.8	103.4	107.6	93.5	105.7	98.3
	6	104.3	99.3	78.6	81.8	70.8	94.9	100.5	104.7	105.8	103.9	98.2	109.2	108	101.3	98.8	103.3	111.1	98.2	103.4	99.2	105.6	108.4	95.2	104	98.4
	7	104.5	101.1	77	80.6	69.8	94.2	102	105.2	105.1	104.4	101.3	109.3	111.2	102.2	99.8	102.6	107.8	96.4	104.7	100	104.7	108.2	93.8	106.1	99.2
	8	107.7	98.2	75.4	79.8		95.8	102.1	109.3	105.7	105.9	105	110.3	118.1	106.9	99.8	104.9	110.1	100	106.3	102.4	109.9	111.8	97.7	108.1	100.9
	9	107.5	101.2		76.2		96.6	100	110.5	108.7	106.4	102.8	112.3	116.2	107.5	102.8	104.9	111.2	102.6	106.6	103.9	108	116.7	98	112.5	101.4
	10	105.2	102.3				95.7	101.4	110.4	107.4	107.5	99.4	109.3	115.8	103.5	103.2	105.1	112.2	101.3	105.3	102.4	103.8	119.7	97.3	108.4	100.5
	11	106.4	104.9				95.3	102.2	112	112.4	100.8	101.9	110.1	118.4	105.3	107.9	107.3	110.5	98.8	109.2	101.1	103.9	123.4	93.8	111.4	100.6
	12	104.8	97.8				94.7	102	108.3	107.1	101.9	103.2	105.5	113.5	105	103.8	102.7	109.6	97.9	106.8	100.4	97.9	130.5	94.1	113.5	99.6
	13	106.9	101.3				98.9	102.3	105.5	103.4	102	105.7	104.2	112.2	106.4	106.6	102.9	112.9	99.9	108.3	102.8	100.5	138.9	94.6	115.5	98.8
	14	106.2	102.2				99.7	102	104.1	105.1	102	106	107.5	109.9	105.9	106.9	104.5	112.3	101.9	108.2	105.1	103.3	144.2	98.1	111.8	99.6
	15	104.7	104.9				97	100.2	103	103.9	106.1	102.3	105.2	107.2	101.4	107.2	105.6	109.8	98.6	108.1	102.9	102.2	150.6	94.8	108.3	96.7

## Sheet: Fig 9B
		G1-1	G1-2	G1-3	G1-4	G1-5
	0	100	100	100	100	100
	1	101.7	98.7	101.4	100.1	97.9
	2	100.8	99.4	101.6	100.3	96.3
	3	103.8	100	99.3	98.9	98
	4	102.6	97.9	88.1	86.4	83.1
	5	105	98.5	82.1	83.1	75.2
	6	104.3	99.3	78.6	81.8	70.8
	7	104.5	101.1	77	80.6	69.8
	8	107.7	98.2	75.4	79.8
	9	107.5	101.2		76.2
	10	105.2	102.3
	11	106.4	104.9
	12	104.8	97.8
	13	106.9	101.3
	14	106.2	102.2
	15	104.7	104.9

## Sheet: Fig 9C
	Days after Challenge	rVSVInd/rVSVNJ-Mock	rVSVInd-msp-SF-Gtc/rVSVInd-msp-SF-Gtc (5X108 PFU)	rVSVInd-msp-SF-Gtc/rVSVNJ-msp-SF-Gtc (5X108 PFU)	rVSVInd-msp-SF-Gtc/rVSVNJ-msp-SF-Gtc (5X107 PFU)
	7	1
	8	1
	9	1
	15	0	0	0	0
	15	0	0	0	0
	15		0	0	0
	15		0	0	0
	15

## Sheet: Fig 10
		G1-rVSVInd/rVSVNJ-Mock					G2-rVSVInd-msp-SF-Gtc/rVSVInd-msp-SF-Gtc (5X108 PFU)					G3-rVSVInd-msp-SF-Gtc/rVSVNJ-msp-SF-Gtc (5X108 PFU)					G4-rVSVInd-msp-SF-Gtc/rVSVNJ-msp-SF-Gtc (5X107 PFU)
	3 DPI (n=3)	491520	573440	245760			1	1	1			1	1	1			1	1	1
	7 DPI (n=2)	3466.67	946.667				1	1				1	1				1	1
	15 DPI (n=2 or 5)	1	1				1	1	1	1	1	1	1	1	1	1	1	1	1	1	1

[truncated: 8 more sheets: S5 Fig, S6A Fig, S6B Fig, S8A Fig, S8B Fig, S8C Fig, S8D Fig, S10 Fig]
